# Supplementary material for: Soil microbial community response to ectomycorrhizal dominance in diverse neotropical montane forests
Source: Mycorrhiza. 2024 Jan 6;34(1-2):95–105. doi: 10.1007/s00572-023-01134-4 (PMC10998807; doi:10.1007/s00572-023-01134-4)
Supplement: Supplementary file 2 — Supplementary file2 (CSV 6 KB) [file 572_2023_1134_MOESM2_ESM.csv]

Number	Level	Name	Mean relativized count number	log2FoldChange	Standard Err	Test statistic	Adjusted p-value
1	Phylum	Kickxellomycota	46.54619126	-25.28589828	2.817572466	-8.97435597	3.71E-18
2	Phylum	Chytridiomycota	28.35127282	-24.61129994	2.948197542	-8.347914138	4.52E-16
3	Phylum	Mortierellomycota	4481.806172	-1.426077189	0.545497542	-2.614268773	3.87E-02
4	Class	Saccharomycetes	218.2394156	26.03552067	2.252896413	11.55646594	2.05E-29
5	Class	Chytridiomycota class (unassigned)	33.74312509	-24.90852897	2.933965226	-8.48971513	3.11E-16
6	Class	Dothideomycetes	11.57326482	21.93724487	2.945512507	7.447683492	9.50E-13
7	Class	Eurotiomycetes	8.329456865	21.48048021	2.954534927	7.270342286	2.69E-12
8	Class	Orbiliomycetes	84.13995058	-10.2087383	2.102599701	-4.855293329	7.21E-06
9	Class	Microbotryomycetes	17.93860894	7.376584468	2.516260055	2.931566812	1.69E-02
10	Class	Agaricomycetes	308.2952351	-6.055652743	2.275231385	-2.661554681	3.33E-02
11	Class	Rozellomycota class (unassigned)	12.62196868	6.868794127	2.723410926	2.522129166	4.37E-02
12	Order	Saccharomycetes order (unassigned)	219.9496728	26.12401051	2.350843286	11.11261251	6.75E-27
13	Order	Orbiliales	100.4089804	-26.24362718	2.483711488	-10.56629456	1.32E-24
14	Order	Magnaporthales	147.1126246	-26.76785055	2.815252518	-9.5081526	4.01E-20
15	Order	Rhizophydiales	31.20798878	-22.47380309	2.617163406	-8.587084413	1.38E-16
16	Order	GS10	19.23989796	-23.9823056	2.948462046	-8.133835617	4.30E-15
17	Order	Eurotiomycetes order (unassigned)	19.93291011	22.99063563	2.953804363	7.783398225	6.25E-14
18	Order	Dothideomycetes order (unassigned)	23.5454072	21.97865351	2.953662339	7.441153046	7.74E-13
19	Order	Mytilinidales	336.6507549	11.80120871	2.21292582	5.332853275	6.66E-07
20	Order	GS23	17.73817715	7.554961812	2.612011112	2.892392676	2.37E-02
21	Order	Cantharellales	167.0043332	6.372169379	2.431809706	2.620340466	4.95E-02
22	Family	Clavulinaceae	135.2304414	25.88872471	2.391612106	10.82480083	1.13E-25
23	Family	Leptosphaeriaceae	167.4585621	-26.67116874	2.947628115	-9.048349283	4.16E-18
24	Family	Magnaporthaceae	140.8095825	-26.43002621	2.947646144	-8.96648543	6.58E-18
25	Family	Saccharomycetales_fam_Incertae_sedis	41.28938214	24.24322202	2.726854835	8.890543678	1.05E-17
26	Family	Cucurbitariaceae	91.59142017	-25.81483544	2.947707053	-8.757598694	2.86E-17
27	Family	Trichomonascaceae	63.4192892	24.02902337	2.79370076	8.6011443	9.70E-17
28	Family	Myxotrichaceae	24.34686522	23.50307642	2.740089511	8.577484906	1.04E-16
29	Family	Cladosporiaceae	48.0301347	-24.96628365	2.94786514	-8.469276056	2.36E-16
30	Family	Clavariaceae	18.44424124	-23.65817708	2.948397012	-8.024081214	8.00E-15
31	Family	Agaricaceae	17.80126423	-23.61001305	2.948429516	-8.00765727	8.15E-15
32	Family	Thelephoraceae	26.30465957	23.61392773	2.953658298	7.994806894	8.15E-15
33	Family	Mucoromycotina_fam_Incertae_sedis	20.04416199	23.17399458	2.953902124	7.845214097	2.32E-14
34	Family	Orbiliaceae	14.82425429	-22.34611298	2.948607239	-7.578531547	1.67E-13
35	Family	Orbiliaceae	7.114690915	-22.3675578	2.949770221	-7.582813616	1.67E-13
36	Family	Elaphomycetaceae	8.097418971	21.97335611	2.95540903	7.434962772	4.73E-13
37	Family	Sporocadaceae	7.122536858	21.79508709	2.955754185	7.37378203	7.13E-13
38	Family	Gloniaceae	272.2744273	11.71657949	2.209394339	5.303073014	4.45E-07
39	Family	Russulaceae	1625.307171	6.022377656	1.826199757	3.297765009	3.64E-03
40	Family	Sebacinaceae	14.80632872	7.516582437	2.690820667	2.793416346	1.66E-02
41	Family	Hypocreaceae	3884.961109	2.520938806	1.040383988	2.423084971	4.73E-02
42	Genus	Leptosphaeriaceae genus (unassigned)	189.7605515	-27.01601039	2.947634692	-9.165318369	3.94E-18
43	Genus	Clavulina	102.6596445	23.92048889	2.625016551	9.112509739	3.94E-18
44	Genus	Candida	39.51633137	24.13355156	2.771179241	8.708766	1.00E-16
45	Genus	Orbiliaceae genus (unassigned)	29.54202122	-24.47482414	2.948186721	-8.301653341	1.68E-15
46	Genus	Sugiyamaella	53.09585326	24.54832738	2.953270235	8.312252325	1.68E-15
47	Genus	Volutella	29.64744212	-24.47684324	2.948183773	-8.302346506	1.68E-15
48	Genus	Cladosporium	23.23155487	-24.1463945	2.948364369	-8.189759295	3.31E-15
49	Genus	Mycoleptodiscus	26.20870979	-24.13475849	2.948269031	-8.186077401	3.31E-15
50	Genus	Pyrenochaeta	20.93104043	-24.00620344	2.948455864	-8.141957873	3.89E-15
51	Genus	Hyphodiscus	36.8224241	24.03994449	2.953444168	8.139630588	3.89E-15
52	Genus	Knufia	17.29330885	-23.7381812	2.94864738	-8.050532378	6.73E-15
53	Genus	Thelephoraceae genus (unassigned)	26.57733066	23.5857196	2.953663756	7.985241905	1.06E-14
54	Genus	Oidiodendron	23.82365335	23.43264194	2.953754416	7.933172036	1.43E-14
55	Genus	Cylindrocladiella	11.70576911	-23.21804551	2.949178177	-7.872717115	2.13E-14
56	Genus	Bifiguratus	18.17636257	23.05641019	2.954026614	7.805078693	3.43E-14
57	Genus	Cortinarius	11.28033211	22.3847798	2.954726386	7.575923073	1.84E-13
58	Genus	Elaphomyces	7.36401002	21.79772914	2.955704958	7.37479872	7.64E-13
59	Genus	Tomentella	14.2703272	21.77156405	2.954341796	7.369345039	7.64E-13
60	Genus	Lactifluus	6.962112128	21.720228	2.955870034	7.348167461	8.56E-13
61	Genus	Sporocadaceae genus (unassigned)	5.758853881	21.45648895	2.956487352	7.25742626	1.61E-12
62	Genus	Cenococcum	229.6255671	11.3649086	2.229283873	5.098008709	1.35E-06
63	Genus	Russula	1241.138816	10.07936745	2.078168152	4.850121221	4.65E-06
64	Genus	Glutinomyces	32.10771211	8.527188016	2.530879543	3.369258739	2.64E-03
65	Genus	Sebacina	12.79895449	7.201099618	2.720394766	2.647078912	2.57E-02
66	Genus	Monocillium	17.47483322	-7.498671227	2.948641722	-2.543093375	3.36E-02
67	Genus	Verticillium	73.08388987	6.885350389	2.756317243	2.498025366	3.71E-02
68	Genus	Inocybe	27.66596062	6.45436068	2.649881457	2.435716762	4.28E-02
