# Supplementary material for: Soil microbial community response to ectomycorrhizal dominance in diverse neotropical montane forests
Source: Mycorrhiza. 2024 Jan 6;34(1-2):95–105. doi: 10.1007/s00572-023-01134-4 (PMC10998807; doi:10.1007/s00572-023-01134-4)
Supplement: Supplementary file 3 — Supplementary file3 (CSV 56 KB) [file 572_2023_1134_MOESM3_ESM.csv]

Number	Level	Name	Mean relativized count number	log2FoldChange	Standard Err	Test statistic	Adjusted p-value
1	Phylum	Acidobacteriota	17525.18021	1.336668734	0.21943183	6.091498833	4.59E-08
2	Phylum	Latescibacterota	160.3472929	-5.505790895	1.080246478	-5.096791341	4.72E-06
3	Phylum	RCP2-54	655.378033	2.931666309	0.573120977	5.115266108	4.72E-06
4	Phylum	Proteobacteria	39988.82509	0.947285478	0.216196725	4.381590325	0.000120762
5	Phylum	Gemmatimonadota	609.9264228	-0.738021487	0.179047325	-4.121935277	0.000308076
6	Phylum	Entotheonellaeota	54.80080979	-5.426800082	1.358388392	-3.99502831	0.000442025
7	Phylum	Firmicutes	720.2355853	-2.504139034	0.636725609	-3.932838571	0.000491699
8	Phylum	Nitrospirota	119.1695353	-3.521955596	0.966572428	-3.643757566	0.001377018
9	Phylum	MBNT15	81.13972091	-3.176702791	0.965843848	-3.289043874	0.004579625
10	Phylum	Planctomycetota	4739.851629	0.563724751	0.176328237	3.197019153	0.005693084
11	Phylum	Bacteroidota	3583.262767	-0.839532425	0.288378386	-2.91121827	0.010653089
12	Phylum	Methylomirabilota	233.0729194	-2.757464731	0.938587619	-2.937887392	0.010653089
13	Phylum	SAR324 clade(Marine group B)	27.08366141	-3.331711474	1.11891758	-2.977620097	0.010653089
14	Phylum	WPS-2	491.4643403	2.577914268	0.886494573	2.907986519	0.010653089
15	Phylum	Myxococcota	1601.894417	-0.589581373	0.212562135	-2.773689556	0.015149374
16	Phylum	Armatimonadota	186.6727863	1.023759449	0.388546484	2.634844198	0.021570077
17	Class	S0134 terrestrial group	9.336707879	-22.52967617	2.701423523	-8.33992744	8.62E-15
18	Class	Latescibacterota class (unassigned)	156.1725841	-5.726689309	1.00458277	-5.70056493	4.62E-07
19	Class	Alphaproteobacteria	20966.95905	0.751323572	0.130915466	5.738997792	4.62E-07
20	Class	Subgroup 22	16.87398479	-7.347391756	1.350723816	-5.439595919	1.55E-06
21	Class	OM190	69.08115046	-5.232603617	0.999705465	-5.234145258	3.85E-06
22	Class	RCP2-54 class (unassigned)	698.8050086	2.994202841	0.591174791	5.064835119	7.90E-06
23	Class	Acidobacteriae	15619.39905	1.99137718	0.410458097	4.851596779	1.58E-05
24	Class	Subgroup 25	16.71924791	-7.334126791	1.50738512	-4.865463175	1.58E-05
25	Class	MB-A2-108	97.96998947	-6.559260284	1.340156735	-4.894397882	1.58E-05
26	Class	Subgroup 11	13.54192375	-7.030036434	1.525400561	-4.608649436	4.70E-05
27	Class	Entotheonellia	57.29737778	-5.494352454	1.298330812	-4.231858632	0.00024441
28	Class	Nitrospiria	114.5836486	-3.713385801	0.919277138	-4.039462801	0.00051788
29	Class	Bacilli	746.3497371	-2.779218143	0.698017043	-3.981590668	0.000610835
30	Class	Gemmatimonadetes	614.7550473	-0.757022745	0.191296081	-3.95733536	0.000627978
31	Class	Dehalococcoidia	28.07694525	-3.799204997	0.964614533	-3.93857325	0.000633883
32	Class	bacteriap25	108.3978526	-4.21188957	1.146989188	-3.672126656	0.001743918
33	Class	Holophagae	242.4095435	-1.794322227	0.504160725	-3.559028179	0.00253992
34	Class	Latescibacteria	5.078936602	-5.615911251	1.623537521	-3.459058492	0.003330965
35	Class	MBNT15 class (unassigned)	83.45205315	-3.254571711	0.94234564	-3.45369212	0.003330965
36	Class	Polyangia	1107.503432	-0.720427337	0.209215627	-3.443468096	0.003330965
37	Class	Gracilibacteria	7.302258534	-4.637597147	1.388326505	-3.340422538	0.004620723
38	Class	Anaerolineae	463.7005462	-2.404983359	0.740690211	-3.246949026	0.006150598
39	Class	Actinobacteria	7575.229656	0.993940061	0.308520955	3.221629021	0.006428622
40	Class	Lineage IIb	24.67388827	-3.533509512	1.121590014	-3.150446658	0.007879349
41	Class	Chloroflexia	45.00864131	-3.324739355	1.066673286	-3.116923801	0.008479544
42	Class	Bacteroidia	3654.676166	-0.924911628	0.299723059	-3.085887458	0.009054497
43	Class	KD4-96	210.1481439	-3.128121252	1.045457177	-2.992108449	0.011164169
44	Class	Methylomirabilia	240.3553004	-2.770130201	0.924218045	-2.997269113	0.011164169
45	Class	SAR324 clade(Marine group B) class (unassigned)	27.21027153	-3.285946528	1.099029779	-2.989861232	0.011164169
46	Class	Vicinamibacteria	1490.045639	-1.711935781	0.575072128	-2.976906196	0.011258693
47	Class	Planctomycetes	3998.031553	0.610389925	0.205741467	2.966781238	0.011260793
48	Class	WPS-2 class (unassigned)	514.7945608	2.554551205	0.890183157	2.869691688	0.014894118
49	Class	Pla4 lineage	30.81225953	-1.878503376	0.673022603	-2.791144559	0.018462282
50	Class	BD2-11 terrestrial group	5.161983086	-5.638146015	2.065776596	-2.729310626	0.02165341
51	Class	Armatimonadia	50.62628189	2.402029404	0.884064583	2.717029334	0.021820253
52	Class	Desulfobacterota class (unassigned)	135.2389001	-2.220909894	0.860970294	-2.579542999	0.03101625
53	Class	Gammaproteobacteria	20956.02898	1.088702798	0.427339828	2.547627737	0.033108274
54	Order	RBG-13-54-9	39.39657027	-8.908761071	1.009471465	-8.825173744	1.93E-16
55	Order	S0134 terrestrial group order (unassigned)	12.88934061	-23.32097165	2.659872911	-8.767701478	1.93E-16
56	Order	Chitinophagales	2192.063278	-1.530427993	0.187067257	-8.181164463	1.99E-14
57	Order	S-70	27.21622935	-8.374698893	1.03035656	-8.127961927	2.31E-14
58	Order	Cytophagales	205.1928536	-3.183679904	0.438232248	-7.264823425	1.58E-11
59	Order	Propionibacteriales	249.9229109	-5.799373554	0.889715288	-6.518235252	2.51E-09
60	Order	Gemmatimonadales	640.1822613	-1.3592423	0.215363666	-6.311381683	8.38E-09
61	Order	Acetobacterales	400.2932066	2.262731488	0.36816688	6.145939813	2.11E-08
62	Order	Latescibacterota order (unassigned)	194.4131991	-6.329744245	1.046259349	-6.049880702	3.07E-08
63	Order	Sphingomonadales	569.9831468	-2.901967339	0.478403812	-6.065936911	3.07E-08
64	Order	mle1-8	21.20150002	-8.014019877	1.352091669	-5.92712762	5.94E-08
65	Order	Subgroup 22 order (unassigned)	21.54361173	-8.037756295	1.369390798	-5.869585445	7.72E-08
66	Order	OM190 order (unassigned)	86.43118411	-5.79543008	1.05060416	-5.516283201	5.65E-07
67	Order	R7C24	26.01593382	-4.969375851	0.92296096	-5.384166901	1.10E-06
68	Order	Subgroup 25 order (unassigned)	21.91308153	-8.062190785	1.528674312	-5.273975446	1.89E-06
69	Order	Isosphaerales	669.6479335	1.345941343	0.26034162	5.169904617	3.10E-06
70	Order	MB-A2-108 order (unassigned)	126.6185198	-7.180218673	1.393894919	-5.151190793	3.23E-06
71	Order	Subgroup 11 order (unassigned)	17.60386996	-7.746239862	1.538803953	-5.03393551	5.15E-06
72	Order	Dongiales	207.1515623	-6.241781619	1.236402268	-5.048342097	5.15E-06
73	Order	Enterobacterales	512.1313249	-4.965181735	0.986789481	-5.031652474	5.15E-06
74	Order	Entotheonellales	75.7677813	-6.239559639	1.338450525	-4.661778319	3.16E-05
75	Order	Subgroup 7	262.2839855	-2.385754387	0.517557059	-4.60964515	3.72E-05
76	Order	Chloroflexales	29.73282461	-5.560466445	1.205577302	-4.612285281	3.72E-05
77	Order	Frankiales	2492.61661	1.146422285	0.250000277	4.585684066	3.87E-05
78	Order	Nitrospirales	138.5645113	-4.345396015	0.94800345	-4.58373439	3.87E-05
79	Order	Bacillales	713.1376601	-3.630804663	0.797716432	-4.551497897	4.34E-05
80	Order	Pseudomonadales	619.4398558	-4.160374707	0.939090464	-4.43021718	7.39E-05
81	Order	S085	31.17290444	-4.281777368	0.974913458	-4.391956366	8.44E-05
82	Order	Parvibaculales	8.525292202	-6.700870087	1.527742255	-4.386126041	8.44E-05
83	Order	Tistrellales	18.26562842	-7.799190395	1.819842108	-4.285641244	0.000128764
84	Order	RCP2-54 order (unassigned)	569.8525994	2.4827414	0.581493333	4.269595641	0.000133921
85	Order	Elsterales	2013.750571	1.466193905	0.34753888	4.218791023	0.00016272
86	Order	Paludibaculum	20.12400691	-4.315109044	1.026360981	-4.204280097	0.00016826
87	Order	Bryobacterales	1059.45771	1.279536129	0.311022166	4.11397087	0.000225834
88	Order	Flavobacteriales	277.0907644	-3.429160221	0.833459272	-4.114370477	0.000225834
89	Order	bacteriap25 order (unassigned)	140.6972157	-4.905146342	1.189687263	-4.123055271	0.000225834
90	Order	Pirellulales	678.3503823	-1.273078612	0.309684775	-4.110885376	0.000225834
91	Order	Gaiellales	1645.664194	-2.426669948	0.598359119	-4.055541015	0.00027905
92	Order	DS-100	10.67042182	-7.024290203	1.735701508	-4.046945958	0.00028207
93	Order	Acidobacteriales	5920.205254	1.700002492	0.429946296	3.953987993	0.000387956
94	Order	Latescibacterales	6.830561976	-6.379691348	1.611294063	-3.959358812	0.000387956
95	Order	MBNT15 order (unassigned)	98.21575218	-3.837829308	0.968210499	-3.963837733	0.000387956
96	Order	NA order (unassigned)	95.10048814	-1.608987452	0.407912978	-3.944438003	0.000391198
97	Order	Reyranellales	422.2561407	-1.11964767	0.284112938	-3.94085422	0.000391198
98	Order	Candidatus Peribacteria	5.916153062	-6.172503026	1.573061956	-3.92387789	0.000410502
99	Order	Pla1 lineage	4.523440104	-5.78545422	1.508194827	-3.836012507	0.000576308
100	Order	Vicinamibacterales	1592.853979	-2.266471193	0.604450472	-3.749639215	0.000798785
101	Order	SBR1031	455.5533549	-2.797555987	0.763828322	-3.662545506	0.001102936
102	Order	Rhodobacterales	7.725745113	-6.557093149	1.804747603	-3.633246631	0.001210898
103	Order	Lineage IIb order (unassigned)	28.21351732	-4.070344361	1.131526634	-3.597214807	0.00135503
104	Order	Rokubacteriales	290.3282086	-3.430456462	0.954566362	-3.593732819	0.00135503
105	Order	Pla4 lineage order (unassigned)	33.8018167	-2.437479898	0.683187004	-3.567807766	0.001467613
106	Order	Anaerolineales	26.06744405	-3.399228076	0.97409135	-3.489639935	0.001901409
107	Order	C0119	20.33099646	-5.204264569	1.491500453	-3.489281252	0.001901409
108	Order	KD4-96 order (unassigned)	254.5775043	-3.741601225	1.08013146	-3.464023932	0.002035619
109	Order	Haliangiales	470.2728157	-2.089277773	0.603622699	-3.461231287	0.002035619
110	Order	Subgroup 17	93.69197628	-4.240745683	1.240177312	-3.419467234	0.002293397
111	Order	SAR324 clade(Marine group B) order (unassigned)	30.59866476	-3.796228212	1.109099085	-3.422803483	0.002293397
112	Order	Steroidobacterales	268.8559041	-2.123478501	0.622905598	-3.408989274	0.002342925
113	Order	Phycisphaerales	121.7603375	-2.993864138	0.880781075	-3.399101346	0.002388804
114	Order	Thermoleophilia order (unassigned)	9.352542828	-6.833199126	2.022183285	-3.379119576	0.002527261
115	Order	Subgroup 2	4552.175696	1.691071234	0.505294873	3.346701743	0.002796319
116	Order	Caldilineales	9.127329539	-6.798123538	2.038755241	-3.334448099	0.002876095
117	Order	Bacteriovoracales	15.35394073	-3.54205412	1.073105589	-3.30075079	0.003194128
118	Order	Catenulisporales	355.6218631	3.218864276	0.991261237	3.247241146	0.003800658
119	Order	TK10 order (unassigned)	210.5847701	-1.601556618	0.498529346	-3.212562372	0.004162686
120	Order	Polyangiales	642.1286467	-0.809883893	0.251773811	-3.216712215	0.004162686
121	Order	Subgroup 5 order (unassigned)	336.44725	-1.918739836	0.601386097	-3.190529087	0.00442745
122	Order	Acidimicrobiia order (unassigned)	201.3637789	1.920174599	0.604372243	3.177138957	0.004569852
123	Order	Desulfobacterota order (unassigned)	156.3963226	-2.799537555	0.891698533	-3.139556084	0.005124465
124	Order	Methylacidiphilales	48.02408734	3.888786696	1.245550549	3.122142814	0.005360907
125	Order	BD2-11 terrestrial group order (unassigned)	6.470026363	-6.301699912	2.022528159	-3.115753856	0.005367941
126	Order	mle1-27	24.27495121	-3.420946701	1.098722093	-3.113568683	0.005367941
127	Order	PLTA13	33.52963978	-4.39140647	1.429171784	-3.072693232	0.006077422
128	Order	Thermomicrobiales	22.30566537	-3.419365982	1.128115497	-3.03104247	0.006888897
129	Order	Rickettsiales	861.2471686	1.585804174	0.526965172	3.009314959	0.007303889
130	Order	Blastocatellales	103.8634038	-4.074890798	1.387880668	-2.936052712	0.009152283
131	Order	Gammaproteobacteria Incertae Sedis	2049.936228	0.650857958	0.226714885	2.870821456	0.011127464
132	Order	WD260	866.4437935	2.07139697	0.729267133	2.840381632	0.012091941
133	Order	Phycisphaerae order (unassigned)	4.452811296	-5.76307079	2.041360872	-2.823151393	0.012601839
134	Order	Alphaproteobacteria order (unassigned)	391.1891151	-1.177759671	0.419026891	-2.810701886	0.012938168
135	Order	Verrucomicrobiales	43.43152808	-2.246238475	0.809997698	-2.773141803	0.014353414
136	Order	Vampirovibrionales	23.40746793	-2.427386853	0.877118942	-2.767454604	0.014430281
137	Order	Solibacterales	1357.235974	0.614124314	0.225094991	2.728289559	0.016067504
138	Order	Elev-16S-1166	9.026621069	-4.165742487	1.543532703	-2.698836557	0.017354654
139	Order	Micromonosporales	226.1576833	-2.505935114	0.944853277	-2.652194975	0.019713621
140	Order	NB1-j order (unassigned)	159.0227253	-2.346927727	0.899289194	-2.609758621	0.022078735
141	Order	Microtrichales	253.5200466	-2.88536249	1.12000859	-2.57619675	0.024065321
142	Order	Kryptoniales	10.4598597	-4.236823988	1.666385501	-2.542523314	0.02621541
143	Order	Nitrososphaerales	127.5939846	-1.880483911	0.742824626	-2.531531462	0.026751015
144	Order	WPS-2 order (unassigned)	410.6334459	2.184319346	0.870073863	2.510498751	0.02808668
145	Order	Corynebacteriales	846.2322905	0.876814992	0.350284391	2.50315177	0.028157506
146	Order	Micavibrionales	10.70944889	-4.232887084	1.691854134	-2.501922004	0.028157506
147	Order	Sumerlaeales	3.043141719	-5.215442259	2.09904665	-2.484671915	0.029244922
148	Order	Polyangia order (unassigned)nnocystales	3.45866087	-5.397025722	2.178721811	-2.47715229	0.029554001
149	Order	Kineosporiales	21.92107571	-3.774898107	1.528127333	-2.470277199	0.029804939
150	Order	PeM15	2.960334753	-5.176622957	2.09861844	-2.466681345	0.029804939
151	Order	Xanthomonadales	3258.633979	1.797023494	0.730637939	2.459526666	0.030095425
152	Order	Subgroup 18 order (unassigned)	4.218675709	-5.683978573	2.411119355	-2.357402408	0.039014979
153	Order	Opitutales	200.3546306	-0.916159739	0.388268456	-2.359603839	0.039014979
154	Order	Armatimonadales	42.18088501	2.029560063	0.873667452	2.323034994	0.042352295
155	Order	class 45254	211.1630938	-1.50204176	0.657229696	-2.285413714	0.046325285
156	Order	Pyrinomonadales	243.5750638	-2.664713148	1.172310813	-2.273043222	0.04738833
157	Order	JG36-GS-52	9.098523086	-4.083366376	1.80770443	-2.258868379	0.048702054
158	Order	Thermoanaerobaculales	44.87277136	-2.700144651	1.20067856	-2.248848893	0.049511311
159	Family	Erwiniaceae	15.76965481	-23.73955901	2.349414947	-10.10445559	1.65E-21
160	Family	Micrococcaceae	28.55088886	-22.5971399	2.362798737	-9.563717615	1.78E-19
161	Family	Chitinophagaceae	2214.007791	-1.817013577	0.205344279	-8.848620408	5.69E-17
162	Family	S0134 terrestrial group family (unassigned)	16.78406836	-23.7682318	2.686968533	-8.845742517	5.69E-17
163	Family	Aquaspirillaceae	16.30124665	-23.73207831	2.672809354	-8.879076346	5.69E-17
164	Family	RBG-13-54-9 family (unassigned)	47.64435082	-9.328348831	1.059971793	-8.80056327	7.10E-17
165	Family	S-70 family (unassigned)	32.1099248	-8.758866218	1.06803684	-8.200902711	1.07E-14
166	Family	KI89A clade	63.46601532	-9.741917305	1.214099003	-8.023989215	4.01E-14
167	Family	B1-7BS	115.3539826	-10.60441518	1.369317113	-7.744309244	3.34E-13
168	Family	Gemmatimonadaceae	696.9605142	-1.73169328	0.236912721	-7.30941451	8.40E-12
169	Family	Microscillaceae	201.6529385	-3.639385115	0.524356251	-6.940672694	1.11E-10
170	Family	Nocardioidaceae	314.853995	-6.225307412	0.936876844	-6.644744664	7.92E-10
171	Family	Sphingomonadaceae	652.3462092	-3.288863588	0.500768283	-6.567635567	1.23E-09
172	Family	Latescibacterota family (unassigned)	235.3323535	-6.678132338	1.103278935	-6.052986353	3.18E-08
173	Family	mle1-8 family (unassigned)	27.25731635	-8.521511518	1.412173411	-6.034323726	3.33E-08
174	Family	Subgroup 22 family (unassigned)	25.4207224	-8.422204992	1.408991006	-5.977472498	4.43E-08
175	Family	WX65	43.88212564	-6.689714338	1.123379995	-5.954987956	4.79E-08
176	Family	OM190 family (unassigned)	103.1644794	-6.122523768	1.108022929	-5.525629127	5.71E-07
177	Family	R7C24 family (unassigned)	30.85063745	-5.321086826	0.97344059	-5.466267671	7.57E-07
178	Family	TRA3-20	83.06548612	-7.430475885	1.373998491	-5.40792143	9.98E-07
179	Family	Subgroup 25 family (unassigned)	26.77182601	-8.496601585	1.579144095	-5.380510628	1.11E-06
180	Family	Rhizobiales Incertae Sedis	97.9240264	-3.033962328	0.573352625	-5.291616702	1.72E-06
181	Family	Subgroup 11 family (unassigned)	22.21515574	-8.2269665	1.59005151	-5.174025149	3.00E-06
182	Family	MB-A2-108 family (unassigned)	152.9865739	-7.529350091	1.458388895	-5.162786221	3.00E-06
183	Family	Dongiaceae	254.5472431	-6.661219989	1.287916757	-5.17208892	3.00E-06
184	Family	Beijerinckiaceae	1138.015586	1.917038058	0.371663796	5.157989776	3.00E-06
185	Family	A0839	81.34386787	-4.879221867	0.947287902	-5.15072752	3.01E-06
186	Family	Subgroup 7 family (unassigned)	294.8954201	-2.749169557	0.542068491	-5.071627667	4.41E-06
187	Family	Acetobacteraceae	379.3484821	1.919349256	0.384714396	4.989023737	6.55E-06
188	Family	Chitinophagales family (unassigned)	130.0917809	-3.431431072	0.692598949	-4.954427199	7.57E-06
189	Family	Nitrospiraceae	160.055281	-4.750222759	0.975762332	-4.868216984	1.14E-05
190	Family	Spirosomaceae	13.50103618	-7.509447443	1.555843226	-4.826609339	1.28E-05
191	Family	AKYH767	173.0854575	-4.750432598	0.98329836	-4.83112023	1.28E-05
192	Family	Entotheonellaceae	91.98062603	-6.693980891	1.385317729	-4.832090682	1.28E-05
193	Family	Hyphomonadaceae	176.0503266	-5.199798809	1.079542058	-4.816670893	1.31E-05
194	Family	NS11-12 marine group	13.22995012	-7.480874106	1.558782284	-4.799178296	1.39E-05
195	Family	A4b	315.6327096	-5.597157459	1.171312396	-4.778535151	1.48E-05
196	Family	Pirellulaceae	747.7236803	-1.654048747	0.34639147	-4.775085099	1.48E-05
197	Family	Halieaceae	45.82805955	-7.089909103	1.498007416	-4.732893195	1.78E-05
198	Family	Vicinamibacteraceae	225.2528309	-5.149354104	1.092765188	-4.712223778	1.92E-05
199	Family	Roseiflexaceae	34.76150296	-5.859327352	1.261100609	-4.646201348	2.58E-05
200	Family	Hymenobacteraceae	11.95065389	-7.330783981	1.579547168	-4.641066837	2.58E-05
201	Family	NS9 marine group	10.43455554	-7.135552363	1.547896961	-4.609836794	2.87E-05
202	Family	Hyphomicrobiaceae	686.3554576	-2.502051978	0.544969856	-4.591175	3.07E-05
203	Family	Parvibaculaceae	10.01923134	-7.078691208	1.546511988	-4.57719776	3.21E-05
204	Family	Reyranellaceae	468.3870311	-1.522985751	0.333749135	-4.563265015	3.35E-05
205	Family	S085 family (unassigned)	37.32447739	-4.65145966	1.022058212	-4.55107117	3.48E-05
206	Family	Paludibaculum family (unassigned)	23.76110445	-4.768840226	1.052517484	-4.530889319	3.75E-05
207	Family	Geminicoccaceae	23.6200284	-8.315370184	1.872301563	-4.441255804	5.60E-05
208	Family	Woeseiaceae	18.40128317	-7.954986024	1.806206	-4.404251798	6.51E-05
209	Family	Pseudomonadaceae	599.532462	-4.94598206	1.128812683	-4.381579102	7.09E-05
210	Family	bacteriap25 family (unassigned)	172.2144119	-5.347509287	1.234602804	-4.331360068	8.75E-05
211	Family	MBNT15 family (unassigned)	110.9792328	-4.245785407	0.986861945	-4.302309384	9.80E-05
212	Family	BIrii41	80.56856669	-4.428444641	1.030612195	-4.296906889	9.86E-05
213	Family	DS-100 family (unassigned)	12.68489181	-7.419184601	1.760828423	-4.213462541	0.000140562
214	Family	Acidobacteriaceae (Subgroup 1)	2240.696783	2.257743905	0.540374639	4.178108557	0.000158628
215	Family	Acidothermaceae	2167.029833	1.209795005	0.289393339	4.180452139	0.000158628
216	Family	KD3-93	7.841811394	-6.723033782	1.615571765	-4.161395939	0.000167804
217	Family	Latescibacteraceae	7.446789976	-6.651350546	1.610090756	-4.131040765	0.000188387
218	Family	Candidatus Peribacteria family (unassigned)	6.543881174	-6.464806779	1.570492606	-4.116419749	0.000197448
219	Family	Gaiellaceae	503.8683434	-5.109367943	1.244780073	-4.104635072	0.000204436
220	Family	Pla1 lineage family (unassigned)	5.601461171	-6.236980062	1.521560282	-4.099068658	0.000206091
221	Family	Sandaracinaceae	70.27271297	-6.08213548	1.503849299	-4.044378306	0.000256573
222	Family	KF-JG30-B3	196.9419601	-2.568409174	0.636042096	-4.038111926	0.000259468
223	Family	Pla4 lineage family (unassigned)	36.33665904	-2.761777042	0.685997755	-4.025927229	0.000269138
224	Family	Ilumatobacteraceae	91.11306121	-4.50020583	1.123342221	-4.006086252	0.000284154
225	Family	Methyloligellaceae	210.3055215	-5.563211407	1.388171386	-4.007582539	0.000284154
226	Family	Lineage IIb family (unassigned)	31.94264958	-4.547515706	1.14055816	-3.987096727	0.000303414
227	Family	Gaiellales family (unassigned)	1413.132442	-2.403149154	0.605389535	-3.969591504	0.000321925
228	Family	Vicinamibacterales family (unassigned)	1593.336849	-2.469523014	0.623779799	-3.958965998	0.000331846
229	Family	Isosphaeraceae	646.1259224	1.013048251	0.259425417	3.904969151	0.000409671
230	Family	Rhodobacteraceae	10.37729438	-7.12679807	1.832896845	-3.888270139	0.000432889
231	Family	Haliangiaceae	526.8161551	-2.449039312	0.632620061	-3.871264067	0.000457963
232	Family	env.OPS 17	35.35320336	-3.836662082	0.993590755	-3.86141081	0.000464287
233	Family	Rhizobiaceae	446.0253097	-4.436138653	1.148248293	-3.863396689	0.000464287
234	Family	SAR324 clade(Marine group B) family (unassigned)	35.04416244	-4.295593023	1.121305631	-3.830885091	0.000519024
235	Family	RCP2-54 family (unassigned)	527.9389466	2.216132221	0.580759164	3.815922946	0.000544439
236	Family	Weeksellaceae	95.48875354	-6.746484322	1.779138287	-3.79199547	0.000592092
237	Family	Steroidobacteraceae	286.6336302	-2.432680048	0.643137427	-3.782519796	0.000607411
238	Family	Subgroup 17 family (unassigned)	110.2233958	-4.763703424	1.266288234	-3.761942421	0.000651499
239	Family	Rokubacteriales family (unassigned)	302.1859488	-3.697574381	0.988612012	-3.740167363	0.000701951
240	Family	Phycisphaeraceae	145.0071998	-3.418013253	0.919787972	-3.716088226	0.000763007
241	Family	Comamonadaceae	1187.345243	-2.345661924	0.635840158	-3.689074831	0.000838657
242	Family	Subgroup 5 family (unassigned)	375.7272052	-2.300735081	0.627946059	-3.663905598	0.000898578
243	Family	Anaerolineaceae	29.33047355	-3.67539495	1.004323298	-3.659573524	0.000898578
244	Family	KD4-96 family (unassigned)	300.9324541	-4.107307934	1.121545328	-3.662186301	0.000898578
245	Family	TK10 family (unassigned)	235.2380018	-1.958657745	0.535061627	-3.660620841	0.000898578
246	Family	C0119 family (unassigned)	24.59237155	-5.563783908	1.53760648	-3.618470643	0.001042217
247	Family	Rubritaleaceae	26.24505037	-4.66580776	1.294333771	-3.604794888	0.001086456
248	Family	Bacteriovoracaceae	17.83069067	-3.945614585	1.097763736	-3.594229301	0.001119072
249	Family	Flavobacteriaceae	202.9254378	-3.125369664	0.871730211	-3.585248767	0.001145706
250	Family	Thermoleophilia family (unassigned)	11.63901207	-7.293950491	2.042692443	-3.570753158	0.001189164
251	Family	Caldilineaceae	12.30616282	-7.373922423	2.065587331	-3.569891388	0.001189164
252	Family	Alphaproteobacteria family (unassigned)	425.6111317	-1.563579453	0.441374159	-3.542526047	0.001305751
253	Family	Rubinisphaeraceae	9.319172579	-6.974307896	2.012270488	-3.465889869	0.001723064
254	Family	Desulfobacterota family (unassigned)	179.781226	-3.18935365	0.922484093	-3.457353548	0.00176025
255	Family	mle1-27 family (unassigned)	27.7657118	-3.853762543	1.116754937	-3.450857852	0.001766736
256	Family	Rhodocyclaceae	36.93287421	-5.127812242	1.484895319	-3.453315649	0.001766736
257	Family	Vulgatibacteraceae	17.61469745	-4.330538465	1.275984351	-3.393880544	0.002156875
258	Family	BD2-11 terrestrial group family (unassigned)	8.786677209	-6.887284199	2.034560532	-3.385145878	0.002204649
259	Family	Elsterales family (unassigned)	1802.169653	1.222665819	0.366132325	3.339409651	0.002576317
260	Family	Microtrichales family (unassigned)	140.3981389	-3.567283597	1.077692606	-3.310112344	0.002833973
261	Family	Actinospicaceae	186.6387734	3.93581247	1.199872477	3.280192308	0.003122065
262	Family	Bryobacteraceae	1015.920536	0.975158001	0.297790077	3.274649082	0.003153648
263	Family	PLTA13 family (unassigned)	44.5901056	-4.879499652	1.491940659	-3.270572206	0.003169277
264	Family	67-14	412.9344859	-3.717927325	1.141516856	-3.257006067	0.003293638
265	Family	Gimesiaceae	70.99337218	3.393018481	1.081064303	3.138590806	0.004919964
266	Family	Opitutaceae	210.9677905	-1.33277131	0.427661283	-3.116417976	0.005256752
267	Family	JG30-KF-CM45	23.83131559	-3.591258527	1.158100915	-3.100989283	0.005488178
268	Family	Blastocatellaceae	125.8383655	-4.45670324	1.441184391	-3.092389335	0.005598816
269	Family	Phycisphaerae family (unassigned)	5.68710543	-6.25992423	2.029624218	-3.084277461	0.00570239
270	Family	Enterobacteriaceae	444.7250092	-3.703201767	1.216866038	-3.043228796	0.006483097
271	Family	Phaselicystidaceae	91.13476495	-3.429423392	1.131670579	-3.030407837	0.00670544
272	Family	Planococcaceae	421.4656184	-3.607191186	1.193688762	-3.021885854	0.006810321
273	Family	NB1-j family (unassigned)	180.4321014	-2.789242347	0.923451085	-3.020454893	0.006810321
274	Family	Solirubrobacterales family (unassigned)	6.464475561	-5.180915929	1.731463192	-2.992218347	0.007409221
275	Family	Nitrososphaeraceae	143.3992951	-2.266124912	0.771224265	-2.938347528	0.008606637
276	Family	Micromonosporaceae	260.4087329	-2.872778336	0.977454452	-2.939040617	0.008606637
277	Family	Nitrosomonadaceae	974.4564019	-2.7010635	0.918046003	-2.942187528	0.008606637
278	Family	Elev-16S-1166 family (unassigned)	10.07367776	-4.541575037	1.548698955	-2.932509913	0.008697628
279	Family	Frankiaceae	116.7471379	-2.192302061	0.749004832	-2.92695316	0.00878197
280	Family	Burkholderiaceae	6641.110376	1.891765716	0.649555781	2.912399167	0.009126978
281	Family	Methylacidiphilaceae	44.51554129	3.676254981	1.269274668	2.896343144	0.009529823
282	Family	IMCC26256 family (unassigned)	528.5398422	-1.194482559	0.416853949	-2.865470173	0.010426418
283	Family	Chthonomonadales family (unassigned)	20.44313197	-3.153443235	1.109051418	-2.843369733	0.011088957
284	Family	Pseudomonadales family (unassigned)	4.136407016	-5.79981744	2.048688759	-2.830990025	0.011436618
285	Family	Subgroup 2 family (unassigned)	4278.499718	1.414337525	0.500146076	2.827848887	0.011446389
286	Family	Burkholderiales family (unassigned)	62.22459516	-2.332734036	0.82553761	-2.825715033	0.011446389
287	Family	BSV26	12.59637316	-4.695364596	1.687707181	-2.782096711	0.013003692
288	Family	Frankiales family (unassigned)	90.36767149	-3.025620046	1.090550251	-2.774397643	0.013213865
289	Family	Acidimicrobiia family (unassigned)	191.3652966	1.671192315	0.611216174	2.734208266	0.014827303
290	Family	PeM15 family (unassigned)	3.700780275	-5.642576468	2.066473341	-2.730534363	0.014880853
291	Family	Sumerlaeaceae	3.624216617	-5.613008389	2.066839555	-2.715744614	0.015446061
292	Family	SC-I-84	481.8124228	-2.874663459	1.060123632	-2.711630391	0.015523224
293	Family	Sutterellaceae	136.722346	-2.126353905	0.786735975	-2.702754127	0.01582666
294	Family	45254 family (unassigned)	228.9262003	-1.83107548	0.679221809	-2.695843179	0.016040842
295	Family	Oxalobacteraceae	178.6738477	-1.764660525	0.663331809	-2.660298365	0.017707512
296	Family	Micavibrionales family (unassigned)	12.03582004	-4.555083632	1.715725087	-2.654902972	0.017824102
297	Family	Devosiaceae	76.13785487	-4.419948017	1.665871486	-2.653234691	0.017824102
298	Family	Acidobacteriales family (unassigned)	2853.32417	1.070050236	0.407332724	2.626968502	0.018989249
299	Family	Amb-16S-1323	5.476805285	-6.208387762	2.361900673	-2.628555821	0.018989249
300	Family	Kineosporiaceae	25.99379945	-4.100947935	1.570961709	-2.610469697	0.019790789
301	Family	Saprospiraceae	26.35724558	-4.737887846	1.829352382	-2.589926299	0.020865902
302	Family	Vampirovibrionales family (unassigned)	16.8891554	-3.368603752	1.308834212	-2.573743658	0.021568011
303	Family	Myxococcaceae	322.2302159	-0.729913864	0.283424845	-2.575334793	0.021568011
304	Family	Subgroup 18 family (unassigned)	5.063840401	-6.092568811	2.374625208	-2.565697016	0.021879461
305	Family	Thermoanaerobaculaceae	49.84230693	-3.120698287	1.21709244	-2.5640602	0.021879461
306	Family	Planctomycetales family (unassigned)	150.0937561	-1.359921002	0.53929316	-2.521673	0.024371897
307	Family	Enterobacterales family (unassigned)	33.30856771	-4.42697764	1.754721183	-2.522895195	0.024371897
308	Family	JG36-GS-52 family (unassigned)	9.919193255	-4.512391185	1.814011353	-2.487520917	0.026664468
309	Family	Pyrinomonadaceae	283.765874	-3.003494938	1.214175821	-2.47369029	0.02735693
310	Family	Mitochondria	773.6112903	1.357781973	0.548709426	2.47450091	0.02735693
311	Family	Rhizobiales family (unassigned)	103.0979229	-1.138757187	0.464434479	-2.45192215	0.028694103
312	Family	WD260 family (unassigned)	807.7738376	1.80259542	0.735124743	2.452094611	0.028694103
313	Family	CCD24 family (unassigned)	249.5822783	-3.065459917	1.251470941	-2.449485494	0.0287038
314	Family	Chthoniobacteraceae	3537.507016	-1.399749927	0.580682191	-2.410526704	0.031757548
315	Family	Bdellovibrionaceae	113.8159817	-0.815998991	0.340925344	-2.393482927	0.033061631
316	Family	SBR1031 family (unassigned)	221.1269979	-1.920579118	0.804175283	-2.388259324	0.033324445
317	Family	Labraceae	70.6185575	-2.063348075	0.871488862	-2.367612674	0.035023267
318	Family	Xiphinematobacteraceae	459.3572258	1.051032689	0.444555983	2.36423022	0.035125173
319	Family	JG30-KF-CM66 family (unassigned)	31.11917386	-2.457069988	1.043449211	-2.354757627	0.035811046
320	Family	FFCH16263 family (unassigned)	3.573226832	-5.586582886	2.427855856	-2.301035654	0.041073311
321	Family	Ardenticatenales family (unassigned)	3.57112486	-5.587501658	2.430755431	-2.298668795	0.041078872
322	Family	Paenibacillaceae	89.6756126	-2.126482394	0.926996335	-2.293949085	0.041341464
323	Family	Vermiphilaceae	47.64752497	-1.665057755	0.730233638	-2.280171261	0.042469256
324	Family	Azospirillaceae	2.256218814	-4.925787906	2.161257613	-2.27913039	0.042469256
325	Family	Anaeromyxobacteraceae	94.52768967	-1.187800544	0.522111312	-2.274994846	0.042676505
326	Family	Cellulomonadaceae	12.53560442	-3.340998068	1.486147773	-2.248092774	0.045505894
327	Family	Pseudonocardiaceae	172.2331236	-2.697447197	1.204078525	-2.240258539	0.045895946
328	Family	WPS-2 family (unassigned)	384.1720074	1.968771347	0.878643588	2.240693922	0.045895946
329	Family	Sporichthyaceae	16.59241708	-3.111978274	1.392939393	-2.234108885	0.046360231
330	Family	Microtrichaceae	32.45958554	-2.666321457	1.196118052	-2.229145738	0.046686229
331	Family	Rhodanobacteraceae	2991.335232	1.747222627	0.790930348	2.209072684	0.048874025
332	Genus	Phyllobacterium	21.90383055	-24.16561585	2.221652719	-10.87731473	1.48E-27	7.98E-25
333	Genus	Kribbella	84.01841121	-25.99747893	2.58500231	-10.05704282	8.55E-24	2.31E-21
334	Genus	Micromonospora	13.49348986	-23.50672089	2.439460822	-9.636031322	5.63E-22	1.01E-19
335	Genus	Actinophytocola	15.24422841	-23.47008514	2.453737547	-9.565034844	1.12E-21	1.51E-19
336	Genus	Pseudarthrobacter	28.72884033	-24.53517798	2.820500606	-8.698873501	3.35E-18	3.62E-16
337	Genus	S0134 terrestrial group genus (unassigned)	17.47369162	-23.81324543	2.796965098	-8.513958734	1.68E-17	1.30E-15
338	Genus	Aquaspirillaceae genus (unassigned)	15.58044385	-23.65348497	2.774524428	-8.525239399	1.52E-17	1.30E-15
339	Genus	Nocardioidaceae genus (unassigned)	14.28321008	-23.55891387	2.792793988	-8.435607486	3.29E-17	2.08E-15
340	Genus	Lechevalieria	13.13844809	-23.46786617	2.784042545	-8.429420812	3.47E-17	2.08E-15
341	Genus	RBG-13-54-9 genus (unassigned)	47.69847838	-9.308750177	1.121801446	-8.298037241	1.06E-16	5.72E-15
342	Genus	S-70 genus (unassigned)	31.64187519	-8.716466678	1.122134476	-7.767755887	7.99E-15	3.92E-13
343	Genus	IS-44	28.49017232	-8.564899444	1.112964688	-7.695571596	1.41E-14	6.34E-13
344	Genus	KI89A clade genus (unassigned)	63.73998167	-9.726919285	1.286748384	-7.559301731	4.05E-14	1.68E-12
345	Genus	Pseudaminobacter	91.79999153	-10.25324187	1.376599704	-7.448237743	9.46E-14	3.65E-12
346	Genus	B1-7BS genus (unassigned)	115.7908293	-10.58856175	1.439726583	-7.354564312	1.92E-13	6.90E-12
347	Genus	Aurantisolimonas	23.85720189	-8.308762308	1.136342468	-7.311847035	2.63E-13	8.89E-12
348	Genus	Hirschia	45.80430837	-9.250135576	1.270258407	-7.28208963	3.29E-13	1.04E-11
349	Genus	Sandaracinaceae genus (unassigned)	66.176245	-9.780868505	1.352880367	-7.229662537	4.84E-13	1.45E-11
350	Genus	Paucibacter	36.24249138	-8.912579671	1.237445072	-7.202404272	5.92E-13	1.68E-11
351	Genus	Mesorhizobium	39.60551481	-9.040082661	1.274533926	-7.092853691	1.31E-12	3.55E-11
352	Genus	Pseudoduganella	26.33115714	-8.451126451	1.233144053	-6.853316473	7.22E-12	1.86E-10
353	Genus	Solirubrobacter	106.2146703	-10.46388865	1.796183244	-5.825624246	5.69E-09	1.23E-07
354	Genus	Latescibacterota genus (unassigned)	236.1707133	-6.702199562	1.149590748	-5.830074373	5.54E-09	1.23E-07
355	Genus	mle1-7	235.8714267	-5.259724352	0.901297515	-5.835724898	5.36E-09	1.23E-07
356	Genus	Lysobacter	30.61174971	-8.668347321	1.484649306	-5.838649764	5.26E-09	1.23E-07
357	Genus	Nocardioides	203.9769005	-6.712989711	1.161968635	-5.777255522	7.59E-09	1.58E-07
358	Genus	Chryseolinea	26.06026201	-8.436004982	1.463672891	-5.763586273	8.23E-09	1.65E-07
359	Genus	mle1-8 genus (unassigned)	27.45874952	-8.511088403	1.486213165	-5.726694259	1.02E-08	1.97E-07
360	Genus	Steroidobacter	94.03376829	-9.07320669	1.588215589	-5.712830647	1.11E-08	2.07E-07
361	Genus	Subgroup 22 genus (unassigned)	26.10514716	-8.439014957	1.486838463	-5.675811574	1.38E-08	2.48E-07
362	Genus	Pseudonocardia	73.82715889	-7.099483655	1.254443405	-5.659469073	1.52E-08	2.64E-07
363	Genus	WX65 genus (unassigned)	44.34037026	-6.608345072	1.188844339	-5.558629379	2.72E-08	4.59E-07
364	Genus	Flavihumibacter	22.2664148	-8.208802479	1.5040144	-5.457928116	4.82E-08	7.65E-07
365	Genus	Povalibacter	57.47263989	-9.577580949	1.754829482	-5.457841374	4.82E-08	7.65E-07
366	Genus	Sphingobium	23.09797157	-6.803648628	1.248748064	-5.448375715	5.08E-08	7.84E-07
367	Genus	Ellin6055	37.59280774	-8.965249567	1.663847181	-5.388265023	7.11E-08	1.07E-06
368	Genus	OM190 genus (unassigned)	105.4753388	-6.125321441	1.169251402	-5.238669315	1.62E-07	2.36E-06
369	Genus	Chitinophagaceae genus (unassigned)	505.8234085	-2.177355078	0.42001708	-5.183967944	2.17E-07	3.09E-06
370	Genus	R7C24 genus (unassigned)	30.31574165	-5.280278605	1.022527892	-5.163945794	2.42E-07	3.35E-06
371	Genus	TRA3-20 genus (unassigned)	84.81493759	-7.44005741	1.446208872	-5.1445248	2.68E-07	3.62E-06
372	Genus	Ohtaekwangia	12.42533366	-7.366336289	1.436774102	-5.126996846	2.94E-07	3.88E-06
373	Genus	Subgroup 25 genus (unassigned)	27.81386871	-8.530267104	1.66720054	-5.116521319	3.11E-07	4.00E-06
374	Genus	Altererythrobacter	12.04440403	-7.320804669	1.44564881	-5.064027043	4.10E-07	5.04E-06
375	Genus	Variovorax	25.40578276	-8.400316769	1.658809446	-5.064063742	4.10E-07	5.04E-06
376	Genus	Nordella	28.36800895	-8.558374604	1.720395423	-4.974655531	6.54E-07	7.84E-06
377	Genus	MB-A2-108 genus (unassigned)	155.4759148	-7.563596983	1.526769445	-4.953987656	7.27E-07	8.35E-06
378	Genus	Microscillaceae genus (unassigned)	125.211622	-3.589940669	0.724189018	-4.957187394	7.15E-07	8.35E-06
379	Genus	Subgroup 11 genus (unassigned)	21.84106564	-8.181397347	1.664515201	-4.915183316	8.87E-07	9.98E-06
380	Genus	A0839 genus (unassigned)	82.19521148	-4.876004697	0.99749431	-4.888253146	1.02E-06	1.12E-05
381	Genus	Rhizobacter	15.75342045	-7.712406491	1.596913606	-4.829570279	1.37E-06	1.48E-05
382	Genus	Dongia	256.4828665	-6.532520152	1.354228764	-4.823793678	1.41E-06	1.49E-05
383	Genus	Acidocella	55.1470736	9.031009237	1.890791873	4.776310585	1.79E-06	1.85E-05
384	Genus	Entotheonellaceae genus (unassigned)	95.74790574	-6.801424646	1.44584593	-4.704114391	2.55E-06	2.60E-05
385	Genus	Chitinophagales genus (unassigned)	130.6189986	-3.401290071	0.724452768	-4.694978361	2.67E-06	2.67E-05
386	Genus	A4b genus (unassigned)	316.2850303	-5.660137591	1.207701311	-4.686703195	2.78E-06	2.73E-05
387	Genus	Hyphomicrobium	298.9286569	-4.006619264	0.85799667	-4.669737547	3.02E-06	2.91E-05
388	Genus	AKYH767 genus (unassigned)	170.830402	-4.74782847	1.018191814	-4.663000041	3.12E-06	2.95E-05
389	Genus	CL500-3	15.89801824	-7.72229717	1.666496951	-4.633850165	3.59E-06	3.34E-05
390	Genus	Nitrospira	162.1793702	-4.725398473	1.024530849	-4.612255921	3.98E-06	3.65E-05
391	Genus	NS11-12 marine group genus (unassigned)	13.22763908	-7.459192678	1.629521166	-4.577536539	4.70E-06	4.20E-05
392	Genus	OM60(NOR5) clade	44.85990352	-7.124741434	1.557110218	-4.57561793	4.75E-06	4.20E-05
393	Genus	Ferruginibacter	101.76279	-4.238415143	0.928983145	-4.562424157	5.06E-06	4.40E-05
394	Genus	Subgroup 7 genus (unassigned)	297.1403594	-2.662025798	0.58552473	-4.546393453	5.46E-06	4.58E-05
395	Genus	FFCH5858	16.00949775	-7.732091666	1.70144288	-4.544432115	5.51E-06	4.58E-05
396	Genus	Ahniella	13.97801169	-7.53734458	1.657238158	-4.548136031	5.41E-06	4.58E-05
397	Genus	Duganella	10.06216043	-7.065665935	1.557368932	-4.536924932	5.71E-06	4.67E-05
398	Genus	Devosia	25.93312774	-8.429604606	1.874648582	-4.496631895	6.90E-06	5.56E-05
399	Genus	Kineosporiaceae genus (unassigned)	11.42776554	-7.002481387	1.566756951	-4.469411406	7.84E-06	6.23E-05
400	Genus	Aquisphaera	359.4521877	1.577197616	0.357190193	4.415568084	1.01E-05	7.88E-05
401	Genus	NS9 marine group genus (unassigned)	10.03087746	-7.05820807	1.606135177	-4.394529286	1.11E-05	8.56E-05
402	Genus	S085 genus (unassigned)	36.98165483	-4.659549655	1.061602952	-4.389164184	1.14E-05	8.65E-05
403	Genus	Roseiflexaceae genus (unassigned)	34.6308113	-5.792603244	1.323315083	-4.377342419	1.20E-05	8.89E-05
404	Genus	Parvibaculaceae genus (unassigned)	10.09774316	-7.068597612	1.61373088	-4.380282796	1.19E-05	8.89E-05
405	Genus	Acidicapsa	106.4054045	5.662640765	1.296008292	4.369293622	1.25E-05	8.97E-05
406	Genus	Vicinamibacteraceae genus (unassigned)	210.6361276	-5.266526832	1.205169143	-4.369948286	1.24E-05	8.97E-05
407	Genus	NA genus (unassigned)	107.3178569	-1.998356107	0.464405799	-4.303038663	1.68E-05	0.000119703
408	Genus	Roseiarcus	986.3766625	2.602111888	0.605665636	4.296284504	1.74E-05	0.000121805
409	Genus	Paludibaculum genus (unassigned)	23.08267099	-4.672250066	1.098878658	-4.251834388	2.12E-05	0.000146788
410	Genus	Niastella	39.82380705	-5.568088505	1.313128553	-4.240322468	2.23E-05	0.000152566
411	Genus	Candidatus Alysiosphaera	22.63872217	-8.232850883	1.95352595	-4.214354502	2.50E-05	0.000167425
412	Genus	JTB255 marine benthic group	19.00535424	-7.980350788	1.893871791	-4.213775624	2.51E-05	0.000167425
413	Genus	Solitalea	8.51818013	-6.822106358	1.630661066	-4.183644596	2.87E-05	0.000188916
414	Genus	BIrii41 genus (unassigned)	82.39352963	-4.480323517	1.075566165	-4.165548958	3.11E-05	0.00020208
415	Genus	Hamadaea	20.16025032	-8.065553345	1.951645462	-4.132693926	3.59E-05	0.000230487
416	Genus	OM27 clade	7.859863423	-6.704414199	1.631858589	-4.108452929	3.98E-05	0.000253049
417	Genus	Reyranella	468.4496684	-1.484057236	0.363335454	-4.084537363	4.42E-05	0.000277313
418	Genus	Pseudomonas	557.0622364	-4.732909888	1.163987615	-4.066117052	4.78E-05	0.000296708
419	Genus	bacteriap25 genus (unassigned)	179.5238149	-5.270077572	1.301197829	-4.050173966	5.12E-05	0.000314056
420	Genus	DS-100 genus (unassigned)	13.07770651	-7.441700177	1.842045478	-4.03991121	5.35E-05	0.000324433
421	Genus	Acetobacteraceae genus (unassigned)	183.0430279	1.959296163	0.485364706	4.036750382	5.42E-05	0.00032518
422	Genus	Latescibacteraceae genus (unassigned)	8.393440165	-6.800639104	1.686792178	-4.031699454	5.54E-05	0.000328599
423	Genus	Ilumatobacteraceae genus (unassigned)	83.35854339	-4.614045416	1.149550554	-4.013782081	5.98E-05	0.000346956
424	Genus	Terrimonas	191.3209123	-4.669459271	1.162730229	-4.015943813	5.92E-05	0.000346956
425	Genus	Bosea	11.20448019	-6.970599483	1.739410729	-4.007448825	6.14E-05	0.000352598
426	Genus	Gaiella	524.255108	-5.155600929	1.289935313	-3.996790285	6.42E-05	0.000364967
427	Genus	Candidatus Peribacteria genus (unassigned)	6.980617346	-6.535135753	1.637853197	-3.990061971	6.61E-05	0.000371565
428	Genus	MBNT15 genus (unassigned)	113.5839742	-4.166095974	1.045962358	-3.983026677	6.80E-05	0.000378797
429	Genus	KD3-93 genus (unassigned)	7.38370932	-6.616450711	1.662512369	-3.979790366	6.90E-05	0.000380072
430	Genus	Acidipila-Silvibacterium	599.0098967	4.253041176	1.071615651	3.968812112	7.22E-05	0.000393992
431	Genus	Gemmatimonas	381.2762656	-2.66654164	0.676354276	-3.942522043	8.06E-05	0.000435398
432	Genus	Pla1 lineage genus (unassigned)	5.394075089	-6.162867969	1.568342932	-3.929541075	8.51E-05	0.000455034
433	Genus	Adhaeribacter	11.63862255	-7.272298423	1.854177165	-3.922116269	8.78E-05	0.000464689
434	Genus	Agromyces	12.13222966	-7.331903174	1.886561597	-3.886384196	0.000101748	0.000533438
435	Genus	Acidothermus	2195.67864	1.229338583	0.317758116	3.868787364	0.000109378	0.000562515
436	Genus	Pla4 lineage genus (unassigned)	37.04149272	-2.787810243	0.720269654	-3.87050909	0.000108608	0.000562515
437	Genus	KF-JG30-B3 genus (unassigned)	198.6303198	-2.568845087	0.666926576	-3.851765967	0.000117269	0.000597408
438	Genus	Peredibacter	10.56934207	-7.134302955	1.855117302	-3.845742233	0.000120188	0.000606557
439	Genus	AKYG587	10.598585	-7.136705859	1.863744262	-3.829230225	0.000128545	0.000642724
440	Genus	Vicinamibacterales genus (unassigned)	1611.848672	-2.488471411	0.650706224	-3.824262499	0.000131164	0.000649804
441	Genus	SWB02	122.9150434	-4.659704344	1.220552637	-3.817700444	0.000134701	0.000655304
442	Genus	Novosphingobium	189.9691291	-2.392769774	0.626448219	-3.819581095	0.000133679	0.000655304
443	Genus	Gaiellales genus (unassigned)	1440.155783	-2.414750049	0.633903685	-3.809332722	0.000139342	0.000671829
444	Genus	Lineage IIb genus (unassigned)	32.25914169	-4.536858521	1.191894425	-3.806426497	0.000140989	0.000673754
445	Genus	Sphingomonas	331.8366502	-3.644746567	0.959157722	-3.799944976	0.000144728	0.000685555
446	Genus	Angustibacter	10.31100517	-7.100219567	1.872249108	-3.792347683	0.00014923	0.000700731
447	Genus	Bauldia	56.22345441	-2.134981683	0.564769356	-3.78027182	0.000156657	0.000729266
448	Genus	Stenotrophobacter	8.450534142	-6.812004643	1.812742309	-3.757845011	0.000171383	0.000790998
449	Genus	Taibaiella	8.978640883	-6.898153399	1.840823169	-3.747319956	0.000178734	0.000817935
450	Genus	Rickettsiella	8.96352622	-6.897858717	1.843421789	-3.741877609	0.00018265	0.000828834
451	Genus	Ideonella	8.672199315	-6.847825365	1.836270885	-3.729202169	0.000192087	0.000864391
452	Genus	env.OPS 17 genus (unassigned)	35.68723561	-3.840520935	1.037385872	-3.702114168	0.00021381	0.000954195
453	Genus	Solirubrobacteraceae genus (unassigned)	305.9578998	1.484795207	0.403428981	3.680437643	0.000232834	0.001022198
454	Genus	RCP2-54 genus (unassigned)	532.3408176	2.232937584	0.60659692	3.681089549	0.000232239	0.001022198
455	Genus	Pirellulaceae genus (unassigned)	497.184729	-1.22411061	0.333102971	-3.674871492	0.000237969	0.001036079
456	Genus	Pandoraea	97.24176553	5.494697356	1.496019211	3.672878875	0.000239833	0.001036079
457	Genus	Methyloligellaceae genus (unassigned)	214.727139	-5.361580397	1.470348567	-3.646468952	0.000265869	0.001139437
458	Genus	Haliangium	533.2302582	-2.429273432	0.668862874	-3.631945391	0.000281293	0.001196048
459	Genus	SAR324 clade(Marine group B) genus (unassigned)	34.19071154	-4.229420885	1.167249371	-3.623408151	0.000290746	0.001226587
460	Genus	Georgfuchsia	14.9467727	-7.63559282	2.108691013	-3.621010747	0.000293454	0.001228413
461	Genus	Cupriavidus	172.7787835	-3.052895858	0.847193813	-3.603538897	0.000313914	0.001303949
462	Genus	KD4-96 genus (unassigned)	305.7714319	-4.173487636	1.15887986	-3.601311731	0.000316616	0.001305133
463	Genus	Enterobacteriaceae genus (unassigned)	208.8757189	-5.703249836	1.592119767	-3.582173875	0.000340747	0.001393964
464	Genus	Subgroup 17 genus (unassigned)	111.987851	-4.736129098	1.323867669	-3.577494344	0.000346904	0.001408481
465	Genus	Anaerolineaceae genus (unassigned)	29.63769354	-3.714011013	1.04288122	-3.561298201	0.000369026	0.001487118
466	Genus	Edaphobacter	348.5529366	1.725217168	0.487102902	3.541792014	0.000397419	0.001579797
467	Genus	Allorhizobium-Neorhizobium-Pararhizobium-Rhizobium	226.2900542	-4.138242385	1.168503402	-3.541489376	0.000397875	0.001579797
468	Genus	Subgroup 5 genus (unassigned)	382.2466625	-2.33242358	0.660000919	-3.533970198	0.000409367	0.001613564
469	Genus	Flavisolibacter	14.39419166	-7.579714744	2.149969103	-3.525499381	0.000422685	0.001643112
470	Genus	Chryseobacterium	96.55435098	-6.57433211	1.864882028	-3.525334048	0.000422949	0.001643112
471	Genus	C0119 genus (unassigned)	25.91355343	-5.65103587	1.607325598	-3.51580033	0.000438431	0.001691089
472	Genus	Luteolibacter	27.05151542	-4.721195373	1.34545695	-3.508990291	0.000449811	0.001722682
473	Genus	TK10 genus (unassigned)	237.9204923	-1.968592635	0.564222599	-3.489035423	0.000484767	0.00184348
474	Genus	Thermoleophilia genus (unassigned)	12.29672353	-7.351846383	2.127902477	-3.454973366	0.000550347	0.002078234
475	Genus	Flavobacterium	199.0825266	-3.098354332	0.897843063	-3.450886308	0.000558749	0.002095308
476	Genus	Pseudolabrys	507.1041297	-2.749734897	0.803009029	-3.424288891	0.000616411	0.002295598
477	Genus	Rokubacteriales genus (unassigned)	308.1434713	-3.556299213	1.042779071	-3.410405246	0.000648664	0.002399169
478	Genus	Edaphobaculum	309.8690113	-2.127814705	0.627071865	-3.393254942	0.000690673	0.002537167
479	Genus	Actinospica	188.44947	4.140169194	1.226128088	3.376620466	0.000733822	0.00267746
480	Genus	SH-PL14	9.861822064	-7.034060532	2.092136778	-3.362141809	0.000773404	0.00280294
481	Genus	Caulobacteraceae genus (unassigned)	658.569077	2.100653684	0.63474787	3.309430062	0.000934861	0.0033655
482	Genus	Candidatus Protochlamydia	4.711853781	5.484026355	1.662895909	3.29787711	0.000974188	0.00348385
483	Genus	Alphaproteobacteria genus (unassigned)	432.5257726	-1.558577537	0.473862948	-3.289089267	0.001005121	0.003570826
484	Genus	Dyadobacter	9.041127907	-6.909987173	2.104405502	-3.283581595	0.00102497	0.00359405
485	Genus	Lacunisphaera	84.12414462	-2.283883135	0.695418438	-3.284185478	0.001022776	0.00359405
486	Genus	BD2-11 terrestrial group genus (unassigned)	8.386226975	-6.79926491	2.098588949	-3.239922193	0.001195623	0.004165397
487	Genus	Microtrichales genus (unassigned)	144.0496035	-3.620367232	1.11942874	-3.234120318	0.00122018	0.004223701
488	Genus	Bryobacter	1016.462812	0.993404196	0.307751429	3.2279434	0.001246836	0.004288482
489	Genus	mle1-27 genus (unassigned)	28.67764024	-3.771319212	1.179025988	-3.198673524	0.001380614	0.004718555
490	Genus	PLTA13 genus (unassigned)	43.27135713	-4.904922777	1.534405465	-3.196627547	0.001390443	0.004722261
491	Genus	Gimesiaceae genus (unassigned)	72.4462389	3.555723187	1.113242153	3.194024927	0.00140304	0.00473526
492	Genus	Desulfobacterota genus (unassigned)	185.2206802	-3.112450908	0.975488879	-3.1906575	0.001419494	0.004761037
493	Genus	Hassallia	8.181130069	-6.763791637	2.131429572	-3.173359198	0.00150686	0.005022866
494	Genus	Burkholderia-Caballeronia-Paraburkholderia	6340.441539	2.203515213	0.695864333	3.166587378	0.00154239	0.005109758
495	Genus	Elsterales genus (unassigned)	1821.314057	1.234858737	0.391551815	3.153755621	0.00161184	0.005307278
496	Genus	Vulgatibacter	17.31642533	-4.157051542	1.331185579	-3.122818943	0.001791279	0.005862368
497	Genus	67-14 genus (unassigned)	420.189246	-3.692888104	1.184360249	-3.118044621	0.001820552	0.005922279
498	Genus	Azovibrio	6.737665006	-6.484755297	2.099237848	-3.089099838	0.00200764	0.006491769
499	Genus	JG30-KF-CM45 genus (unassigned)	24.1014268	-3.665270131	1.197755174	-3.0601163	0.002212511	0.007111641
500	Genus	Moraxellaceae genus (unassigned)	6.042403619	-6.329531712	2.070230894	-3.057403757	0.002232633	0.007133858
501	Genus	Rhizobiales Incertae Sedis genus (unassigned)	12.5176053	-4.70558419	1.549705956	-3.036436798	0.002393923	0.007604226
502	Genus	Bryocella	11.76588568	6.801184568	2.247850428	3.025639288	0.002481081	0.007834993
503	Genus	Gemmatimonadaceae genus (unassigned)	325.6187737	-0.91091235	0.301713168	-3.019133559	0.002534988	0.007912678
504	Genus	Pedomicrobium	389.8033467	-1.813394506	0.600452946	-3.020044316	0.002527377	0.007912678
505	Genus	JGI 0001001-H03	57.87282707	-4.519051811	1.504548325	-3.00359366	0.002668114	0.008233038
506	Genus	MND1	239.2179764	-3.577737374	1.190764461	-3.004571844	0.002659549	0.008233038
507	Genus	Xylophilus	203.5060636	-2.405318757	0.80202391	-2.999061158	0.002708129	0.008309033
508	Genus	Phycisphaerae genus (unassigned)	5.710573249	-6.245067354	2.085213955	-2.994928813	0.002745089	0.008374848
509	Genus	Erwinia	11.67481463	-7.27755316	2.432167027	-2.992209449	0.002769662	0.008402344
510	Genus	Luteibacter	37.81104626	-5.929620981	1.991715409	-2.977142695	0.002909486	0.008777219
511	Genus	Phaselicystis	92.33646766	-3.465695684	1.169359548	-2.963755407	0.003039097	0.009117292
512	Genus	Elev-16S-1166 genus (unassigned)	10.99198904	-4.748094591	1.603757761	-2.96060584	0.003070346	0.009160148
513	Genus	Granulicella	412.8713649	2.994327879	1.014380069	2.951879646	0.00315846	0.009371255
514	Genus	Reyranellaceae genus (unassigned)	5.544755333	-6.201513124	2.124278577	-2.919350217	0.003507619	0.010350352
515	Genus	NB1-j genus (unassigned)	183.1188549	-2.796977621	0.961734961	-2.908262396	0.003634432	0.010666269
516	Genus	Solirubrobacterales genus (unassigned)	6.492315231	-5.181387267	1.783434862	-2.9052854	0.003669184	0.01071005
517	Genus	Thermomonas	9.697165396	-7.009791566	2.418742967	-2.898113467	0.003754147	0.010899138
518	Genus	Subgroup 2 genus (unassigned)	4307.497305	1.474539867	0.517280055	2.85056393	0.004364178	0.012602438
519	Genus	Vampirovibrionaceae genus (unassigned)	4.756875499	-5.981941068	2.100541442	-2.847809116	0.004402132	0.012644422
520	Genus	Dyella	2221.565819	2.991608752	1.059335356	2.824043146	0.0047422	0.013549143
521	Genus	Nitrososphaeraceae genus (unassigned)	148.3996795	-2.291135651	0.812696763	-2.819176544	0.004814703	0.013683892
522	Genus	Micromonosporaceae genus (unassigned)	89.17837919	-3.203938922	1.140508113	-2.809220632	0.00496616	0.013967325
523	Genus	UTBCD1	8.13730189	-6.757072449	2.405140774	-2.809429086	0.004962945	0.013967325
524	Genus	Planococcaceae genus (unassigned)	408.1799529	-3.917389189	1.399783338	-2.798568238	0.005132972	0.014361684
525	Genus	Jatrophihabitans	116.6987809	-2.189748127	0.784533205	-2.791147796	0.005252148	0.014544411
526	Genus	Caldilineaceae genus (unassigned)	8.150143434	-6.758817098	2.421068442	-2.791667092	0.005243728	0.014544411
527	Genus	Oligoflexus	4.241942719	-5.816037422	2.095656662	-2.775281623	0.005515393	0.015195469
528	Genus	Chthonomonadales genus (unassigned)	21.48330758	-3.211245385	1.160361203	-2.767453251	0.005649615	0.015486254
529	Genus	Acidimicrobiia genus (unassigned)	190.6012649	1.724338467	0.626426992	2.752656719	0.005911385	0.016121958
530	Genus	Azospirillales genus (unassigned)	4.781593381	-5.986159106	2.178744686	-2.747526657	0.006004663	0.01629406
531	Genus	Methylacidiphilaceae genus (unassigned)	45.22957126	3.629058031	1.323893436	2.741201016	0.006121504	0.016528062
532	Genus	Pseudomonadales genus (unassigned)	3.97062446	-5.720417161	2.08895288	-2.738413689	0.006173636	0.016585889
533	Genus	Frankiales genus (unassigned)	90.99110846	-3.079998858	1.125687322	-2.736105131	0.006217116	0.016620013
534	Genus	IMCC26256 genus (unassigned)	534.5066874	-1.208311552	0.442485484	-2.730737157	0.006319285	0.01680992
535	Genus	JCM 18997	7.473681292	-6.632843165	2.441444266	-2.716770257	0.006592235	0.017388359
536	Genus	GOUTA6	130.198631	-3.90642619	1.438129904	-2.716323594	0.006601136	0.017388359
537	Genus	Ramlibacter	23.29034581	-4.564098032	1.692654959	-2.696413706	0.007009056	0.018373252
538	Genus	SM1A02	107.2846292	-3.232769771	1.202861433	-2.687566233	0.007197483	0.018776042
539	Genus	Burkholderiales genus (unassigned)	61.07664315	-2.282286918	0.852643246	-2.676719634	0.007434682	0.019301578
540	Genus	Luedemannella	67.80097383	-3.192828089	1.194710785	-2.672469461	0.007529523	0.019439867
541	Genus	BSV26 genus (unassigned)	12.10353655	-4.653519578	1.742162944	-2.671116152	0.007559948	0.019439867
542	Genus	SC-I-84 genus (unassigned)	485.6631216	-2.91345136	1.09219128	-2.667528495	0.007641141	0.019555527
543	Genus	Pirellula	111.176282	-3.314345754	1.250670372	-2.650055386	0.008047858	0.02049926
544	Genus	Acidobacteriales genus (unassigned)	2861.439182	1.115384394	0.421608874	2.645542976	0.008155993	0.020677164
545	Genus	PeM15 genus (unassigned)	3.465333069	-5.527969774	2.101703291	-2.6302332	0.008532632	0.021530939
546	Genus	Sumerlaea	3.382518824	-5.49354743	2.101283642	-2.614376908	0.008939036	0.022451533
547	Genus	Streptomycetaceae genus (unassigned)	58.85969571	-3.555991177	1.362582565	-2.609743636	0.00906101	0.022652525
548	Genus	45254 genus (unassigned)	239.6448312	-1.880192402	0.723202389	-2.599814978	0.009327404	0.02321105
549	Genus	Solimonadaceae genus (unassigned)	5.661957546	-6.23464195	2.408480925	-2.588620024	0.009636136	0.023869328
550	Genus	Rhodoplanes	628.3061626	-0.819007286	0.317358728	-2.580698794	0.009860057	0.024312469
551	Genus	Lysinimonas	5.46582815	-6.182682344	2.401087929	-2.574950408	0.010025446	0.024607913
552	Genus	Subgroup 18 genus (unassigned)	5.542320705	-6.200986924	2.424478925	-2.55765759	0.01053798	0.025517978
553	Genus	Saprospiraceae genus (unassigned)	26.68214643	-4.836120569	1.890704831	-2.557840065	0.010532452	0.025517978
554	Genus	Pir4 lineage	123.9647437	-3.216095093	1.256907889	-2.558735705	0.010505358	0.025517978
555	Genus	Amb-16S-1323 genus (unassigned)	5.219730279	-6.118183789	2.410851013	-2.537769342	0.011156149	0.026774757
556	Genus	Roseateles	9.898614485	-7.039597552	2.772726954	-2.53887154	0.011121065	0.026774757
557	Genus	Azohydromonas	106.774024	-3.531507003	1.398896727	-2.524494436	0.011586484	0.027684519
558	Genus	Occallatibacter	316.9634489	2.024211194	0.802750239	2.521595257	0.011682404	0.027790741
559	Genus	Sutterellaceae genus (unassigned)	134.9827746	-2.069284568	0.822099393	-2.517073464	0.011833415	0.02802651
560	Genus	Rhodobacteraceae genus (unassigned)	5.166348513	-6.100621169	2.428372871	-2.512225878	0.011997227	0.028290405
561	Genus	Polycyclovorans	4.975366618	-6.047030479	2.415653734	-2.50326874	0.012305207	0.028890486
562	Genus	Brevundimonas	15.16819532	-5.359100774	2.14467473	-2.498794199	0.012461666	0.029131167
563	Genus	SH3-11	4.875359941	-6.016643621	2.410054733	-2.496475926	0.012543418	0.029195887
564	Genus	Subgroup 10	49.94261615	-3.128563541	1.25636104	-2.490178731	0.012767887	0.029360124
565	Genus	Methylibium	21.05890559	-3.514913177	1.411655585	-2.489922623	0.012777091	0.029360124
566	Genus	WD260 genus (unassigned)	806.6015346	1.879193521	0.753864552	2.492746894	0.012675917	0.029360124
567	Genus	Vampirovibrionales genus (unassigned)	17.6404998	-3.391054412	1.363437377	-2.487136168	0.01287761	0.029465718
568	Genus	Planctomycetales genus (unassigned)	149.2599149	-1.375967213	0.555997927	-2.474770401	0.013332185	0.030377131
569	Genus	Devosiaceae genus (unassigned)	41.01437858	-4.071055406	1.64929732	-2.468357498	0.013573468	0.030796945
570	Genus	Blastocatellaceae genus (unassigned)	46.42870899	-3.895280421	1.584938563	-2.457685435	0.01398356	0.031594654
571	Genus	Streptacidiphilus	1176.950303	2.736968745	1.11502599	2.454623274	0.01410323	0.031707818
572	Genus	Acidicaldus	80.82212966	1.348857038	0.549789742	2.453405246	0.014151082	0.031707818
573	Genus	RB41	292.035626	-3.074897086	1.254965647	-2.450184268	0.014278312	0.031860697
574	Genus	Fimbriiglobus	54.65537748	-2.452946239	1.00178452	-2.448576706	0.014342189	0.031871531
575	Genus	Micavibrionales genus (unassigned)	11.16675127	-4.329414251	1.769899561	-2.446135559	0.01443967	0.031956646
576	Genus	JG36-GS-52 genus (unassigned)	10.3856365	-4.547491171	1.879788161	-2.419150874	0.015556786	0.034288427
577	Genus	CCD24 genus (unassigned)	245.9936906	-3.103224128	1.285821019	-2.413418417	0.015803665	0.034690973
578	Genus	Paenibacillus	83.29153485	-2.272529695	0.946774855	-2.400285224	0.016382301	0.035815557
579	Genus	Conexibacter	545.6870293	1.03267983	0.431367241	2.393969064	0.016667155	0.036291385
580	Genus	Streptomyces	1002.039016	-3.527143152	1.491426947	-2.364945302	0.018032734	0.039107134
581	Genus	Microvirga	5.932874474	-5.29676718	2.255864239	-2.347999089	0.018874567	0.040606639
582	Genus	Arenimonas	3.730825791	-5.633840172	2.418869329	-2.32912134	0.019852638	0.042373221
583	Genus	Ellin517	3.948418009	-5.711564714	2.451362396	-2.329955262	0.019808516	0.042373221
584	Genus	Aliidongia	15.47247926	3.6158263	1.564893327	2.310589634	0.020855532	0.044338533
585	Genus	SBR1031 genus (unassigned)	218.4903211	-1.90780293	0.828670903	-2.302244381	0.021321394	0.045151188
586	Genus	JG30-KF-CM66 genus (unassigned)	31.6131077	-2.491525487	1.084730842	-2.296906652	0.021624095	0.045613326
587	Genus	Enterobacterales genus (unassigned)	29.16909677	-4.143177541	1.805363787	-2.294926691	0.021737326	0.045673759
588	Genus	WPS-2 genus (unassigned)	383.2572466	2.04249368	0.900694584	2.267687311	0.023348272	0.048868476
589	Genus	Pyxidicoccus	3.500267445	-5.538024486	2.44480836	-2.265218238	0.023499291	0.04899466
590	Genus	Ardenticatenales genus (unassigned)	3.530368275	-5.549508277	2.459779546	-2.256099855	0.024064378	0.049979862
